# Supplementary material for: Virtual Screening and Validation of Affinity DNA Functional Ligands for IgG Fc Segment
Source: Int J Mol Sci. 2024 Aug 9;25(16):8681. doi: 10.3390/ijms25168681 (PMC11354668; doi:10.3390/ijms25168681)
Supplement: Supplementary file 1 [file ijms-25-08681-s001.zip]

Archive with 58 entries (54 files):
- File S1/
- File S1/Affinity of 20 DNAFLs/
- File S1/Affinity of 20 DNAFLs/1OTC.tif
- File S1/Affinity of 20 DNAFLs/1PH1-D.tif
- File S1/Affinity of 20 DNAFLs/1RDE.tif
- File S1/Affinity of 20 DNAFLs/2A0I.tif
- File S1/Affinity of 20 DNAFLs/2C62.tif
- File S1/Affinity of 20 DNAFLs/2CCZ.tif
- File S1/Affinity of 20 DNAFLs/2KN7.tif
- File S1/Affinity of 20 DNAFLs/3UGO.tif
- File S1/Affinity of 20 DNAFLs/4GNX.tif
- File S1/Affinity of 20 DNAFLs/4JS5.tif
- File S1/Affinity of 20 DNAFLs/4OU6.tif
- File S1/Affinity of 20 DNAFLs/5FGP.tif
- File S1/Affinity of 20 DNAFLs/5XRZ.tif
- File S1/Affinity of 20 DNAFLs/6CRM.tif
- File S1/Affinity of 20 DNAFLs/6GN7.tif
- File S1/Affinity of 20 DNAFLs/6S3M.tif
- File S1/Affinity of 20 DNAFLs/6SKO.tif
- File S1/Affinity of 20 DNAFLs/7JSG.tif
- File S1/Affinity of 20 DNAFLs/7JSI.tif
- File S1/Affinity of 20 DNAFLs/7XHD.tif
- File S1/Affinity of poly-base/
- File S1/Affinity of poly-base/poly-C15.tif
- File S1/Affinity of poly-base/poly-C20.tif
- File S1/Affinity of poly-base/poly-G10.tif
- File S1/Affinity of poly-base/poly-G15.tif
- File S1/Affinity of poly-base/poly-G20.tif
- File S1/Affinity of poly-base/poly-G25.tif
- File S1/Affinity of poly-base/poly-G30.tif
- File S1/Affinity of poly-base/poly-T10.tif
- File S1/Affinity of poly-base/poly-T15.tif
- File S1/Affinity of poly-base/poly-T20.tif
- File S1/Affinity of poly-base/poly-T25.tif
- File S1/Affinity of poly-base/poly-T30.tif
- File S1/DNAFLs competed with SPA/
- File S1/DNAFLs competed with SPA/1OTC.tif
- File S1/DNAFLs competed with SPA/1PH1-D.tif
- File S1/DNAFLs competed with SPA/1RDE.tif
- File S1/DNAFLs competed with SPA/2A0I.tif
- File S1/DNAFLs competed with SPA/2C62.tif
- File S1/DNAFLs competed with SPA/2CCZ.tif
- File S1/DNAFLs competed with SPA/2KN7.tif
- File S1/DNAFLs competed with SPA/3UGO.tif
- File S1/DNAFLs competed with SPA/4GNX.tif
- File S1/DNAFLs competed with SPA/4JS5.tif
- File S1/DNAFLs competed with SPA/4OU6.tif
- File S1/DNAFLs competed with SPA/5FGP.tif
- File S1/DNAFLs competed with SPA/5XRZ.tif
- File S1/DNAFLs competed with SPA/6CRM.tif
- File S1/DNAFLs competed with SPA/6GN7.tif
- File S1/DNAFLs competed with SPA/6S3M.tif
- File S1/DNAFLs competed with SPA/6SKO.tif
- File S1/DNAFLs competed with SPA/7JSG.tif
- File S1/DNAFLs competed with SPA/7JSI.tif
- File S1/DNAFLs competed with SPA/7XHD.tif
- File S1/SPA-IgG.tif
- Table S1.pdf
